# Supplementary material for: A Straightforward Method to Prepare MOF-Based Membranes via Direct Seeding of MOF-Polymer Hybrid Nanoparticles
Source: Membranes (Basel). 2023 Jan 4;13(1):65. doi: 10.3390/membranes13010065 (PMC9864354; doi:10.3390/membranes13010065)
Supplement: Supplementary file 1 [file membranes-13-00065-s001.zip]

Archive with 1 entries (1 files):
- membranes-2089367-supplementary.pdf
